# Supplementary material for: Intra and inter-session reliability of rapid Transcranial Magnetic Stimulation stimulus-response curves of tibialis anterior muscle in healthy older adults
Source: PLoS One. 2017 Sep 14;12(9):e0184828. doi: 10.1371/journal.pone.0184828 (PMC5599029; doi:10.1371/journal.pone.0184828)
Supplement: S1 File — Each column corresponds to data extracted from a single SR curve (three at Day1 and three at Day2). (XLSX) [file pone.0184828.s001.xlsx]

## Sheet: Rest
Subject ID	N	Age	Sex	MT_Day1_t1 [%MSO]	MT_Day1_t2 [%MSO]	MT_Day1_t3 [%MSO]	MT_Day2_t1 [%MSO]	MT_Day2_t2 [%MSO]	MT_Day2_t3 [%MSO]	AURC_Day1_t1	AURC_Day1_t2	AURC_Day1_t3	AURC_Day2_t1	AURC_Day2_t2	AURC_Day2_t3	Slope_Day1_t1	Slope_Day1_t2	Slope_Day1_t3	Slope_Day2_t1	Slope_Day2_t2	Slope_Day2_t3	I50_Day1_t1	I50_Day1_t2	I50_Day1_t3	I50_Day2_t1	I50_Day2_t2	I50_Day2_t3	MEPmax_Day1_t1	MEPmax_Day1_t2	MEPmax_Day1_t3	MEPmax_Day2_t1	MEPmax_Day2_t2	MEPmax_Day2_t3	Latency_Day1_t1 [ms]	Latency_Day1_t2 [ms]	Latency_Day1_t3 [ms]	Latency_Day2_t1 [ms]	Latency_Day2_t2 [ms]	Latency_Day2_t3 [ms]
FL	1	59	F	56.1	59.8	53.4	57.6	70.3	59	5.43287	6.30871	5.25339	4.58348	4.03052	6.1511	1.80182	0.431613	1.47816	14.0588	13.3971	3.81829	60.6065	60.4224	56.974	88.6906	99	67.8125	0.125861	0.14883	0.110134	0.227391	0.315314	0.170769	31.2988	31.4779	28.7109	27.2886	25.5281	27.9214
GI	2	66	F	52.5	51.4	52.2	49.6	51.8	49.5	28.4533	28.5639	24.9548	22.9105	22.6173	23.3014	2.35468	6.05504	2.95598	2.22077	0.766855	1.99423	57.1422	63.7568	58.6005	54.0574	53.1883	53.7587	0.659765	0.787791	0.60278	0.498676	0.478326	0.501891	26.8359	27.8232	24.523	19.9219	19.9219	19.9219
MA	3	60	F	53.3	46.9	47.3	50.2	51	53.7	21.9191	22.3435	22.0162	15.2365	14.791	13.7084	8.84709	7.23667	10.9614	5.10831	5.85761	5.35456	71.5339	61.2109	69.1186	60.2256	62.456	64.2292	0.760794	0.575546	0.698979	0.383052	0.388677	0.383158	21.7326	22.1063	19.9219	20.9961	19.9219	19.9663
VI	4	63	M	68.4	66.8	63.2	54.5	47.2	51.6	7.1082	6.91766	6.26587	5.77562	7.5004	5.65355	7.59329	8.57154	7.37907	5.88091	12.9601	5.8504	83.8698	83.4893	78.6218	66.6399	73.064	63.1524	0.409773	0.391358	0.279401	0.173025	0.263931	0.153386	21.6309	19.9219	20.2787	6.25	19.9219	20.7682
NI	5	64	M	65.2	52.7	59.3	59.5	54.5	64.9	4.70877	3.84989	4.38596	3.27124	2.69075	1.66423	5.09561	7.55038	8.21198	13.1668	8.05593	16.0523	75.8075	68.0357	75.4961	86.6113	71.6161	98	0.188436	0.117916	0.173415	0.182875	0.0898847	0.12401	20.0614	21.1523	21.7862	28.2878	19.9219	22.6022
SI	6	64	F	53.6	50.8	52.5	56.7	58	56.5	8.63308	8.6265	8.13551	9.29309	10.6501	7.76127	6.07417	5.03889	4.68216	2.77248	2.81748	5.10008	65.9185	60.9594	62.1483	62.6935	63.3675	67.0176	0.253143	0.22095	0.207887	0.24	0.287136	0.228834	20.6617	14.0625	19.9219	23.112	24.8765	25.7406
VA	7	75	F	79.4	82.3	92.1	47.6	89.6	80.8	0.808252	0.567088	0.471625	0.386012	0.425176	0.435054	2.84249	6.17522	2.91303	14.255	4.56298	7.68802	86.0936	96.2768	98.4323	99.9998	100	99.617	0.0384168	0.0443246	0.0474383	0.0106038	0.0460621	0.0314908	43.1966	38.4766	31.9196	35.7666	33.4542	30.9082
EN	8	67	M	46.1	47.1	46.5	56.3	56	56.4	12.4957	10.6166	9.48973	4.81401	7.52133	5.67497	5.36273	6.2371	3.31268	5.08103	2.91022	4.26282	56.4422	59.8106	53.6848	66.8815	61.984	65.5987	0.286866	0.264102	0.200932	0.142319	0.195001	0.161722	27.9378	25.6259	25.3791	23.5464	21.0938	22.0617
DA	9	62	M	52.1	50.7	50.9	50.6	50.1	51.1	10.1282	10.5224	12.0075	12.1477	12.2613	12.759	2.19168	4.5547	6.51387	2.34591	3.17186	3.97483	56.2469	59.944	63.9946	55.2	56.2895	59.5501	0.231485	0.262687	0.333255	0.269999	0.277303	0.315425	21.3286	20.8685	20.7286	20.59	21.0379	21.7394
GG	10	63	M	40.4	35.9	35.5	35.8	39.9	40	23.3258	26.1919	20.6846	32.6526	28.3505	31.1154	4.58814	5.44735	2.99617	2.96003	2.82291	4.63434	49.3251	46.4045	41.2547	41.8745	45.2958	49.1502	0.460303	0.488703	0.352107	0.561759	0.517603	0.611909	19.9219	19.9219	19.9219	24.4792	24.1333	24.5605
LU	11	58	F	38	41	39	38	38	36	37.3075	32.7626	31.9828	23.283	21.1267	26.3928	2.54842	2.05499	1.90775	1.67341	1.696	2.07816	43.3613	46.0573	43.6983	42.6117	42.1568	41.0519	0.658693	0.60562	0.568061	0.402922	0.365241	0.447729	23.4193	24.5148	26.0538	19.9219	19.9219	19.9219
PE	12	64	M	70	64	67	60	61	62	5.63529	7.8493	6.14191	8.70436	5.98736	5.43556	4.51412	4.84366	3.6339	6.20795	5.23028	5.95188	79.7753	74.5417	74.7326	72.8653	71.8038	73.4922	0.277933	0.308014	0.243043	0.319864	0.212167	0.204523	21.3257	24.7307	23.3823	25.7812	21.0815	20.6649
SI	13	63	F	49	51	55	45	51	49	4.54452	1.72514	4.6694	4.41032	3.37725	3.10424	2.64707	14.8052	8.59433	6.39815	6.3094	7.50681	55.7568	83	73.2436	58.7699	64.8856	64.7639	0.0993835	0.0726623	0.166697	0.105166	0.0921249	0.0875599	21.4193	23.922	24.235	28.776
ER	14	64	M
GI	15	69	M	70	75	68				5.83643	6.12215	4.39186				4.72475	8.80057	3.92898				81.5766	93.4998	77.0882				0.264641	0.54118	0.155921
AN	16	64	M	77	72	80				2.4772	2.21057	1.97363				8.2736	6.5742	6.33985				94	85.7854	93				0.248282	0.138606	0.209169
NA	17	60	F	37	42	42	55	49	34	16.5107	11.0537	11.225	4.51401	6.38263	5.0711	2.21654	4.9845	1.33697	3.53885	3.92735	7.10209	41.8163	53.0732	45.1198	62.3135	58.0233	48.4342	0.28309	0.232764	0.203683	0.115773	0.149011	0.0966729	20.0614	21.1523	21.7862	20.4102	19.9219	22.6022
NI	18	55	F	54	69	57	64	61	61	2.38169	2.05218	7.85672	2.04207	1.97036	1.86076	4.20196	2.66539	3.772	7.57066	2.22971	9.2138	62.9709	75.0859	65.1871	80.6472	66.6498	80.5426	0.0618212	0.0780009	0.222403	0.0951141	0.0550904	0.0907277	20.4102	27.3507	21.8099	25.6185	22.8516	20.3527
IV	19	56	F	66	61	63	61	60	66	7.03043	8.38573	8.33023	4.46483	2.83058	1.82896	2.12182	3.14177	2.83922	6.25798	6.28701	5.69038	70.1501	67.4011	69.5933	74.8032	72.9721	78.6635	0.233008	0.254053	0.270965	0.171792	0.101621	0.0802542	19.9219	20.5211	21.0269	20.331	19.9219	19.9219
GT	20	61	M	61	65	62	62	68	60	3.57519	3.70333	7.13667	3.49128	3.69958	6.00161	4.92407	2.93066	8.65649	5.99293	7.28382	7.77881	71.8678	70.456	79.3443	74.2202	82.9457	76.6555	0.127012	0.124226	0.333222	0.135004	0.208732	0.252997	20.8008		19.9219	20.2881	21.1914	19.9219
DA	21	63	F	44	44	46	43	44	45	11.7636	8.03196	7.81475	8.21086	8.81663	8.05369	6.79229	4.55248	5.90073	7.22829	5.36819	5.75191	58.7343	53.4677	58.3608	58.089	55.7286	57.1419	0.284972	0.17261	0.187657	0.195822	0.199144	0.187902	19.9219	19.9643	19.9219	19.9219	19.9219	19.9219
MR	22	62	M	82	79	78	69	65	66	1.23192	0.809369	0.879409	4.58682	2.42211	1.05662	8.29243	6.56015	10.5608	3.95589	7.80716	2.34686	99.3311	92.3996	100	77.7017	81.2483	72.5154	0.178691	0.0724377	0.100883	0.19502	0.119034	0.0303329	22.054	30.6641	26.7182	27.6123	25.4883	22.5586
Za	23	57	M	68	56	54	56	71	58	5.3245	5.8214	9.7753	5.9084	5.8283	5.564	7.6295	5.2418	7.2201	7.2451	12.259	6.4904	84.078	67.335	69.043	71.902	96.28	71.448	0.29634	0.168	0.31462	0.20274	0.5365	0.19433	30.0049	29.5247	28.7109	27.5716	28.9144	25.9766
RI	24	56	F	51	50	52	47	45	46	15.939	16.809	13.905	15.055	10.311	12.283	14.57	9.1439	11.176	2.63	6.4641	4.1375	80.941	69.148	74.8	52.977	58.73	56.6	0.70884	0.51593	0.52871	0.30551	0.24977	0.26444	29.9154	27.7788	29.7461	26.0254	22.5946	22.76

## Sheet: Active
Subject ID	N	Age	Sex	MT_Day1_t1 [%MSO]	MT_Day1_t2 [%MSO]	MT_Day1_t3 [%MSO]	MT_Day2_t1 [%MSO]	MT_Day2_t2 [%MSO]	MT_Day2_t3 [%MSO]	AURC_Day1_t1	AURC_Day1_t2	AURC_Day1_t3	AURC_Day2_t1	AURC_Day2_t2	AURC_Day2_t3	Slope_Day1_t1	Slope_Day1_t2	Slope_Day1_t3	Slope_Day2_t1	Slope_Day2_t2	Slope_Day2_t3	I50_Day1_t1	I50_Day1_t2	I50_Day1_t3	I50_Day2_t1	I50_Day2_t2	I50_Day2_t3	MEPmax_Day1_t1	MEPmax_Day1_t2	MEPmax_Day1_t3	MEPmax_Day2_t1	MEPmax_Day2_t2	MEPmax_Day2_t3	Latency_Day1_t1 [ms]	Latency_Day1_t2 [ms]	Latency_Day1_t3 [ms]	Latency_Day2_t1 [ms]	Latency_Day2_t2 [ms]	Latency_Day2_t3 [ms]	SP_Day1_t1 [ms]	SP_Day1_t2 [ms]	SP_Day1_t3 [ms]	SP_Day2_t1 [ms]	SP_Day2_t2 [ms]	SP_Day2_t3 [ms]
FL	1	59	F	26.8	31.8	28.8	28.8	34.2	34.4	37.5004	40.655	57.0258	44.012	38.1645	39.8643	11.4688	6.5187	7.70443	8.06907	5.55712	11.2944	51.2399	48.6972	50.0248	49.8254	49.396	60.4675	0.741628	0.712429	0.985704	0.778784	0.648828	0.893859	27.7936	26.8051	29.6875	28.1836	26.0712	29.0248	172.754	179.199	181.934	172.852	164.851	197.428
GI	2	66	F	37.4	42.6	42.1	39.4	40.1	36.2	49.607	45.9863	48.6717	53.9783	55.3667	60.6825	4.41349	2.35095	3.41345	3.29066	3.0583	6.8086	46.7639	48.0459	49.9736	46.6558	46.8862	50.198	0.918879	0.831601	0.910081	0.996279	1.00604	1.19412	34.7479	33.7836	34.8145	25.5757	25.2486	30.7155	122.47	140.381	186.198	129.112	138.879	137.772
MA	3	60	F	43.3	36.3	41.3	41.2	40.3	37.7	38.9249	37.1627	38.3447	27.2231	27.1977	30.1741	1.68086	3.70946	2.30448	2.32425	2.86844	3.14253	47.2333	44.0328	47.5013	46.5982	46.68	44.7485	0.675982	0.653614	0.670704	0.495566	0.50085	0.531487	31.5186	31.6831	30.7454	23.9465	28.7997	22.0526	129.456	144.552	141.819	137.238	126.665	155.622
VI	4	63	M	50.4	45.9	47.8	48.4	43.9	48.8	42.3658	43.0561	42.6777	24.6181	26.7991	27.4252	3.07284	4.46515	3.80638	3.40758	4.59921	2.15414	57.9221	55.8438	56.956	57.2376	54.3987	54.133	0.896601	0.924036	0.889023	0.486522	0.536332	0.526898	33.6635	31.9196	33.9735	26.2172	34.8888	33.4412	159.261	147.07	169.067	164.008	173.128	176.971
NI	5	64	M	26.3	23.3	21.7	37.8	39.2	37.1	28.6739	35.7879	32.3976	25.3977	25.9034	33.354	8.59654	7.51551	6.46099	2.64102	2.3393	2.2395	48.2593	45.069	41.7499	43.8232	44.2463	42.6751	0.495501	0.565909	0.483431	0.435206	0.445598	0.549748	25.3187	28.9467	31.5619	33.283	35.6283	33.0241	121.599	128.886	156.865	200.328	189.453	179.403
SI	6	64	F	37.1	38.9	47.6	46	47.8	45	17.6705	19.6392	14.0263	35.1451	35.0915	36.8109	7.37873	7.88334	6.06386	5.12443	4.52288	5.05745	54.9886	57.6815	60.1078	56.8699	57.4091	55.4642	0.351669	0.418967	0.342001	0.792416	0.773736	0.791617	19.9793	23.0639	24.8861	21.4783	29.1992	29.9011	105.259	162.487	131.201	174.707	208.54	139.343
VA	7	75	F	50	53.8	51.3		49.4	47.5	12.4625	12.3905	14.4184	28.414	21.1788	19.2543	16.5759	14.9902	13.3324	14.6238	12.8109	19.693	88.3841	92.8981	83.4719	65.0445	84.2887	100	0.507361	0.48747	0.516303	0.56624	0.668398	0.746446	28.1576	37.1094	32.1289	34.5093	35.9131	29.9665	123.958	168.652	191.515	164.734	173.706	172.782
EN	8	67	M	36.6	38.5	37.9	29.4	33.4	33.1	46.6386	44.6769	46.8748	38.5243	35.3257	38.3513	5.74805	3.65529	4.87456	5.25473	5.77797	4.8638	50.735	47.799	50.5852	44.1224	48.6158	46.7251	0.86582	0.779897	0.851613	0.607551	0.615709	0.633002	30.0966	30.5013	33.3845	28.9481	29.3745	31.8478	135.967	141.459	140.451	122.517	123.435	124.911
DA	9	62	M	44.7	38.4	40.1	43.1	39.2		26.0518	26.7294	27.5902	28.2374	28.0869		1.14363	2.7307	2.3973	2.00002	2.09049	3.97483	47.1471	44.862	45.222	47.3859	43.9282	59.5501	0.470571	0.459484	0.485624	0.504028	0.483513	0.315425	33.96	31.8431	35.5469	34.2369	34.8442	36.7724	184.265	136.81		165.582	162.923	181.478
GG	10	63	M	30.9	30.9	27.2	37.5	34.5	32.4	44.4949	41.3478	45.6464	39.834	40.1967	43.797	3.26072	3.41613	5.83694	0.324785	1.65929	1.86773	37.9084	38.7419	39.3554	38.5757	37.9631	36.2564	0.704406	0.654734	0.736506	0.642958	0.643396	0.672739	22.6523	19.9742	24.6532	27.6855	28.7342	26.037	110.3	114.818	131.567	131.755	124.023	120.838
LU	11	58	F	35	33	30	26	27	29	44.6412	44.4889	47.2064	36.9135	41.6954	37.594	1.04891	0.87447	1.24854	3.42028	2.03323	2.52452	37.2075	35.1116	33.5111	33.6407	32.3105	35.6462	0.707895	0.680241	0.700636	0.553781	0.584869	0.576319	21.463	25.5437	26.3338	19.9219	21.8547		136.908	168.27	159.43	141.564	163.493	165.88
PE	12	64	M	50	51	52	45	43	45	24.4615	22.621	22.6537	36.5183	36.3758	40.5323	2.6706	2.24715	2.07361	5.42261	5.52348	4.91141	56.578	56.1673	57.7934	59.6329	56.6966	56.3927	0.532517	0.494005	0.498888	0.776386	0.780136	0.845607	30.5155	31.7453	32.1714	32.7334	33.4811	32.7725	126.826	132.499	120.053	111.212	117.037	101.496
SI	13	63	F	42	41	42	39	42	39	16.9042	17.62	18.4423	17.9461	18.9029		4.28797	4.67091	4.30479	4.93973	2.87822	3.32623	52.601	51.3475	51.6321	50.7376	49.0204	48.8018	0.334387	0.346236	0.367954	0.34768	0.343778	0.413888	27.0969	26.9206	27.8095	29.4305	29.4162	27.4184	166.786	198.191	197.435	196.973	191.825	216.349
ER	14	64	M	51	52	44	53	41	44	14.1731	13.4395		6.05036	11.0823	4.14604	18.1454	11.9701	8.6762	16.361	17.5978	15.5335	98.4427	80.8101	73.6713	87.7443	84.6691	77.0983	0.572176	0.488233	0.452967	0.298974	0.378773	0.146077	34.4308	37.243	35.7379	38.1104	35.6864	37.8367				174.316	173.584	197.184
GI	15	69	M	34	33	42				32.4131	17.7707	22.8711				14.658	7.15544	9.68014				72.9521	58.1349	68.6397				0.851996	0.313301	0.562631
AN	16	64	M	41	40	18				20.0299	20.5671	23.5602				9.1559	11.2402	12.909				61.4333	66.5321	58.5786				0.708883	0.728688	0.788818
NA	17	60	F	37	35	37	37	35	39	33.5691	36.2485	36.5777	18.5892	19.7701	19.6818	3.32793	3.44139	2.75084	3.63578	4.40641	2.87861	44.8032	42.8436	43.5945	46.9255	45.1865	46.3612	0.586448	0.616533	0.626703	0.32069	0.340396	0.33694	26.2883	23.3686	24.9549	25.3627	24.4267	24.9674	191.742	211.23	178.894	198.205	163.912	186.578
NI	18	55	F	47	52	53	45	46	48	13.2026	12.7305	11.8585	13.8404	14.217	13.8425	4.30537	4.75698	5.99972	4.49719	3.57785	3.09738	57.3119	62.4589	66.4817	56.9328	55.7359	56.163	0.277593	0.308196	0.327829	0.284331	0.28605	0.27755	30.4452	29.9683	27.7936	23.0572		20.7682	153.137	164.438	175.688	175.157	177.897	207.194
IV	19	56	F	51	51	56	51	50	49	20.4651	23.7134	19.2052	16.1994	18.4231	18.8021	6.24016	4.02396	3.4009	3.36546	3.04276	3.66913	64.4238	60.3578	63.8527	58.9344	56.926	57.3065	0.557823	0.555308	0.4981	0.367754	0.400013	0.42013	23.1623		23.2459	27.7057	26.1998	28.833	113.133	131.489	143.404	112.448	122.814	119.434
GT	20	61	M	50	51	48	50	52	53	20.4818	22.1046	22.4101	21.7326	21.2678	21.4845	5.1232	3.80368	5.67413	4.43199	3.14113	3.11555	61.7447	60.5233	60.7708	59.4911	59.5034	60.2363	0.494459	0.505039	0.534369	0.520251	0.494984	0.49367	31.5796	29.9805	30.5664	30.1758	30.7669	31.1035	95.4285	100.171	105.371	106.242	108.244	154.199
DA	21	63	F	32	33	31	34	34	36	29.3717	29.6795	29.3983	30.6909	27.6474	29.7279	3.46271	3.27543	3.34928	2.90751	4.45338	3.40886	40.4785	40.8416	39.3582	41.1386	44.6616	44.1263	0.468976	0.478684	0.463457	0.508099	0.489066	0.504082	21.6146	20	18.3008	22.7148	23.8824	24.5418	156.071	151.953	160.156	157.539	154.297	166.504
MR	22	62	M	49	47	51	38	39	40	29.9388	29.1894	30.985	41.4519	33.3582	35.1634	5.61156	7.3493	5.86715	3.03181	4.33758	4.26471	62.3637	63.7996	65.6052	46.6794	50.1173	51.4834	0.708883	0.728688	0.788818	0.709966	0.608849	0.638851	32.3351	30.5878	30.293	29.1382	33.5938	29.6875	121.324	138.537	106.973	105.273	160.075	153.32
Za	23	57	M	49	47	48	55	47	47	35.994	33.901	29.162	14.133	16.014	16.845	10.429	6.7657	9.7574	7.1447	8.2643	7.5707	69.489	62.294	68.048	70.221	64.986	63.477	1.1596	0.84138	0.90272	0.43698	0.42818	0.43352	33.9425	33.1277	30.542	23.6654	23.3594	20.918	161.063	163.876	162.354	175.401	142.812	146.301
RI	24	56	F	45	55	51	43	43	42	39.389	32.719	34.413	62.371	69.234		7.2708	3.4034	6.0779	5.0317	4.4316	4.7252	63.112	63.485	65.125	54.807	54.077	54.461	0.9209	0.77149	0.86519	1.3123	1.3366	1.5041	31.3886	29.362	31.3354	29.4189	26.1209	28.99	130.04	144.513	152.018	110.634	112.444	138.009
